# Supplementary material for: Satellitome Analysis of Adalia bipunctata (Coleoptera): Revealing Centromeric Turnover and Potential Chromosome Rearrangements in a Comparative Interspecific Study
Source: Int J Mol Sci. 2024 Aug 25;25(17):9214. doi: 10.3390/ijms25179214 (PMC11394905; doi:10.3390/ijms25179214)
Supplement: Supplementary file 1 [file ijms-25-09214-s001.zip]

Archive with 8 entries (8 files):
- Supplementary Figure S1 size distribution.pdf
- Supplementary Figure S2 landscape.pdf
- Supplementary Figure S3 superfamilies.pdf
- Supplementary Figure S4 CHRISMAPP A_bipunctata.pdf
- Supplementary Figure S5 CHRISMAPP scaffolds.pdf
- Supplementary Figure S6 CHRISMAPP A_decempunctata.pdf
- Supplementary Figure S7 CHRISMAPP_ChroY_bothAdalias.pdf
- Supplementary Table S1.pdf
